# Supplementary material for: Elicited Production of Essential Oil with Immunomodulatory Activity in Salvia apiana Microshoot Culture
Source: Molecules. 2025 Feb 10;30(4):815. doi: 10.3390/molecules30040815 (PMC11858325; doi:10.3390/molecules30040815)
Supplement: Supplementary file 1 [file molecules-30-00815-s001.zip]

Archive with 1 entries (1 files):
- molecules-3428963-supplementary.pdf
